# Supplementary material for: Accurate reconstruction of bacterial pan- and core genomes with PEPPAN
Source: Genome Res. 2020 Nov;30(11):1667–79. doi: 10.1101/gr.260828.120 (PMC7605250; doi:10.1101/gr.260828.120)
Supplement: Supplemental Material [file supp_gr.260828.120_Supplemental_Code_S1.zip]

Archive with 115 entries (99 files):
- PEPPAN-1.0.5/
- PEPPAN-1.0.5/example.bash
- PEPPAN-1.0.5/LICENSE
- PEPPAN-1.0.5/MANIFEST.in
- PEPPAN-1.0.5/PEPPAN
- PEPPAN-1.0.5/PEPPAN.py
- PEPPAN-1.0.5/PEPPAN_parser
- PEPPAN-1.0.5/PEPPAN_parser.py
- PEPPAN-1.0.5/README.rst
- PEPPAN-1.0.5/setup.py
- PEPPAN-1.0.5/__init__.py
- PEPPAN-1.0.5/dependencies/
- PEPPAN-1.0.5/dependencies/blastn
- PEPPAN-1.0.5/dependencies/diamond
- PEPPAN-1.0.5/dependencies/FastTreeMP
- PEPPAN-1.0.5/dependencies/makeblastdb
- PEPPAN-1.0.5/dependencies/mmseqs
- PEPPAN-1.0.5/dependencies/rapidnj
- PEPPAN-1.0.5/docs/
- PEPPAN-1.0.5/docs/make.bat
- PEPPAN-1.0.5/docs/Makefile
- PEPPAN-1.0.5/docs/build/
- PEPPAN-1.0.5/docs/build/doctrees/
- PEPPAN-1.0.5/docs/build/doctrees/environment.pickle
- PEPPAN-1.0.5/docs/build/doctrees/index.doctree
- PEPPAN-1.0.5/docs/build/doctrees/usage/
- PEPPAN-1.0.5/docs/build/doctrees/usage/inputs.doctree
- PEPPAN-1.0.5/docs/build/doctrees/usage/installation.doctree
- PEPPAN-1.0.5/docs/build/doctrees/usage/outputs.doctree
- PEPPAN-1.0.5/docs/build/doctrees/usage/parameters.doctree
- PEPPAN-1.0.5/docs/build/doctrees/usage/quickstart.doctree
- PEPPAN-1.0.5/docs/build/html/
- PEPPAN-1.0.5/docs/build/html/.buildinfo
- PEPPAN-1.0.5/docs/build/html/genindex.html
- PEPPAN-1.0.5/docs/build/html/index.html
- PEPPAN-1.0.5/docs/build/html/objects.inv
- PEPPAN-1.0.5/docs/build/html/search.html
- PEPPAN-1.0.5/docs/build/html/searchindex.js
- PEPPAN-1.0.5/docs/build/html/usage/
- PEPPAN-1.0.5/docs/build/html/usage/inputs.html
- PEPPAN-1.0.5/docs/build/html/usage/installation.html
- PEPPAN-1.0.5/docs/build/html/usage/outputs.html
- PEPPAN-1.0.5/docs/build/html/usage/parameters.html
- PEPPAN-1.0.5/docs/build/html/usage/quickstart.html
- PEPPAN-1.0.5/docs/build/html/_sources/
- PEPPAN-1.0.5/docs/build/html/_sources/index.rst.txt
- PEPPAN-1.0.5/docs/build/html/_sources/usage/
- PEPPAN-1.0.5/docs/build/html/_sources/usage/inputs.rst.txt
- PEPPAN-1.0.5/docs/build/html/_sources/usage/installation.rst.txt
- PEPPAN-1.0.5/docs/build/html/_sources/usage/outputs.rst.txt
- PEPPAN-1.0.5/docs/build/html/_sources/usage/parameters.rst.txt
- PEPPAN-1.0.5/docs/build/html/_sources/usage/quickstart.rst.txt
- PEPPAN-1.0.5/docs/build/html/_static/
- PEPPAN-1.0.5/docs/build/html/_static/alabaster.css
- PEPPAN-1.0.5/docs/build/html/_static/basic.css
- PEPPAN-1.0.5/docs/build/html/_static/custom.css
- PEPPAN-1.0.5/docs/build/html/_static/doctools.js
- PEPPAN-1.0.5/docs/build/html/_static/documentation_options.js
- PEPPAN-1.0.5/docs/build/html/_static/file.png
- PEPPAN-1.0.5/docs/build/html/_static/jquery-3.4.1.js
- PEPPAN-1.0.5/docs/build/html/_static/jquery.js
- PEPPAN-1.0.5/docs/build/html/_static/language_data.js
- PEPPAN-1.0.5/docs/build/html/_static/minus.png
- PEPPAN-1.0.5/docs/build/html/_static/plus.png
- PEPPAN-1.0.5/docs/build/html/_static/pygments.css
- PEPPAN-1.0.5/docs/build/html/_static/searchtools.js
- PEPPAN-1.0.5/docs/build/html/_static/underscore-1.3.1.js
- PEPPAN-1.0.5/docs/build/html/_static/underscore.js
- PEPPAN-1.0.5/docs/build/latex/
- PEPPAN-1.0.5/docs/build/latex/footnotehyper-sphinx.sty
- PEPPAN-1.0.5/docs/build/latex/latexmkjarc
- PEPPAN-1.0.5/docs/build/latex/latexmkrc
- PEPPAN-1.0.5/docs/build/latex/LatinRules.xdy
- PEPPAN-1.0.5/docs/build/latex/LICRcyr2utf8.xdy
- PEPPAN-1.0.5/docs/build/latex/LICRlatin2utf8.xdy
- PEPPAN-1.0.5/docs/build/latex/make.bat
- PEPPAN-1.0.5/docs/build/latex/Makefile
- PEPPAN-1.0.5/docs/build/latex/peppa.aux
- PEPPAN-1.0.5/docs/build/latex/peppa.fdb_latexmk
- PEPPAN-1.0.5/docs/build/latex/peppa.fls
- PEPPAN-1.0.5/docs/build/latex/peppa.idx
- PEPPAN-1.0.5/docs/build/latex/peppa.ilg
- PEPPAN-1.0.5/docs/build/latex/peppa.ind
- PEPPAN-1.0.5/docs/build/latex/peppa.log
- PEPPAN-1.0.5/docs/build/latex/peppa.out
- PEPPAN-1.0.5/docs/build/latex/peppa.pdf
- PEPPAN-1.0.5/docs/build/latex/peppa.tex
- PEPPAN-1.0.5/docs/build/latex/peppa.toc
- PEPPAN-1.0.5/docs/build/latex/python.ist
- PEPPAN-1.0.5/docs/build/latex/sphinx.sty
- PEPPAN-1.0.5/docs/build/latex/sphinx.xdy
- PEPPAN-1.0.5/docs/build/latex/sphinxcyrillic.sty
- PEPPAN-1.0.5/docs/build/latex/sphinxhighlight.sty
- PEPPAN-1.0.5/docs/build/latex/sphinxhowto.cls
- PEPPAN-1.0.5/docs/build/latex/sphinxmanual.cls
- PEPPAN-1.0.5/docs/build/latex/sphinxmessages.sty
- PEPPAN-1.0.5/docs/build/latex/sphinxmulticell.sty
- PEPPAN-1.0.5/docs/source/
- PEPPAN-1.0.5/docs/source/conf.py
- PEPPAN-1.0.5/docs/source/index.rst
- PEPPAN-1.0.5/docs/source/usage/
- PEPPAN-1.0.5/docs/source/usage/inputs.rst
- PEPPAN-1.0.5/docs/source/usage/installation.rst
- PEPPAN-1.0.5/docs/source/usage/outputs.rst
- PEPPAN-1.0.5/docs/source/usage/parameters.rst
- PEPPAN-1.0.5/docs/source/usage/quickstart.rst
- PEPPAN-1.0.5/examples/
- PEPPAN-1.0.5/examples/GCF_000010485.combined.gff.gz
- PEPPAN-1.0.5/examples/GCF_000214765.combined.gff.gz
- PEPPAN-1.0.5/examples/GCF_001566635.combined.gff.gz
- PEPPAN-1.0.5/examples/GCF_001577325.combined.gff.gz
- PEPPAN-1.0.5/modules/
- PEPPAN-1.0.5/modules/clust.py
- PEPPAN-1.0.5/modules/configure.py
- PEPPAN-1.0.5/modules/uberBlast.py
