# Supplementary material for: Accurate reconstruction of bacterial pan- and core genomes with PEPPAN
Source: Genome Res. 2020 Nov;30(11):1667–79. doi: 10.1101/gr.260828.120 (PMC7605250; doi:10.1101/gr.260828.120)
Supplement: Supplemental Material [file supp_gr.260828.120_Supplemental_Code_S1.zip › PEPPAN-1.0.5/example.bash]

# generate pan-genome prediction using PEPPA
PEPPA -p examples/ST131 -P examples/GCF_000010485.combined.gff.gz examples/*.gff.gz

# generate summaries for PEPPA predicted CDSs and pseudogenes
PEPPA_parser -g examples/ST131.PEPPA.gff -s examples/PEPPA_out -t -c -a 95
