# Supplementary material for: Accurate reconstruction of bacterial pan- and core genomes with PEPPAN
Source: Genome Res. 2020 Nov;30(11):1667–79. doi: 10.1101/gr.260828.120 (PMC7605250; doi:10.1101/gr.260828.120)
Supplement: Supplemental Material [file supp_gr.260828.120_Supplemental_Code_S1.zip › PEPPAN-1.0.5/docs/make.bat]

@ECHO OFF

pushd %~dp0

REM Command file for Sphinx documentation

if "%SPHINXBUILD%" == "" (
	set SPHINXBUILD=sphinx-build
)
set SOURCEDIR=source
set BUILDDIR=build

if "%1" == "" goto help

%SPHINXBUILD% >NUL 2>NUL
if errorlevel 9009 (
	echo.
	echo.The 'sphinx-build' command was not found. Make sure you have Sphinx
	echo.installed, then set the SPHINXBUILD environment variable to point
	echo.to the full path of the 'sphinx-build' executable. Alternatively you
	echo.may add the Sphinx directory to PATH.
	echo.
	echo.If you don't have Sphinx installed, grab it from
	echo.http://sphinx-doc.org/
	exit /b 1
)

%SPHINXBUILD% -M %1 %SOURCEDIR% %BUILDDIR% %SPHINXOPTS% %O%
goto end

:help
%SPHINXBUILD% -M help %SOURCEDIR% %BUILDDIR% %SPHINXOPTS% %O%

:end
popd
