# Supplementary material for: Accurate reconstruction of bacterial pan- and core genomes with PEPPAN
Source: Genome Res. 2020 Nov;30(11):1667–79. doi: 10.1101/gr.260828.120 (PMC7605250; doi:10.1101/gr.260828.120)
Supplement: Supplemental Material [file supp_gr.260828.120_Supplemental_Code_S1.zip › PEPPAN-1.0.5/docs/build/html/_sources/usage/quickstart.rst.txt]

Quick Start
***********
## Quick Start (included in example.bash)
```
$ cat example.bash
# generate pan-genome prediction using PEPPA
python PEPPA.py -P examples/GCF_000010485.combined.gff.gz --min_cds 60 --incompleteCDS s -p examples/ST131 examples/*.gff.gz

# generate summaries for PEPPA predicted CDSs and pseudogenes
python PEPPA_parser.py -g examples/ST131.PEPPA.gff -s examples/PEPPA_out -m -t -c -a 95

# generate summaries for PEPPA predicted CDSs only
python PEPPA_parser.py -g examples/ST131.PEPPA.gff -s examples/PEPPA_out -m -t -c -a 95 -P
```
