# Supplementary material for: Accurate reconstruction of bacterial pan- and core genomes with PEPPAN
Source: Genome Res. 2020 Nov;30(11):1667–79. doi: 10.1101/gr.260828.120 (PMC7605250; doi:10.1101/gr.260828.120)
Supplement: Supplemental Material [file supp_gr.260828.120_Supplemental_Code_S1.zip › PEPPAN-1.0.5/docs/build/latex/make.bat]

@ECHO OFF

REM Command file for Sphinx documentation

pushd %~dp0

set PDFLATEX=latexmk -pdf -dvi- -ps-

set "LATEXOPTS= "

if "%1" == "" goto all-pdf

if "%1" == "all-pdf" (
	:all-pdf
	for %%i in (*.tex) do (
		%PDFLATEX% %LATEXMKOPTS% %%i
	)
	goto end
)

if "%1" == "all-pdf-ja" (
	goto all-pdf
)

if "%1" == "clean" (
	del /q /s *.dvi *.log *.ind *.aux *.toc *.syn *.idx *.out *.ilg *.pla *.ps *.tar *.tar.gz *.tar.bz2 *.tar.xz *.fls *.fdb_latexmk
	goto end
)

:end
popd
