# Supplementary material for: Accurate reconstruction of bacterial pan- and core genomes with PEPPAN
Source: Genome Res. 2020 Nov;30(11):1667–79. doi: 10.1101/gr.260828.120 (PMC7605250; doi:10.1101/gr.260828.120)
Supplement: Supplemental Material [file supp_gr.260828.120_Supplemental_Code_S1.zip › PEPPAN-1.0.5/docs/build/latex/python.ist]

line_max 100
headings_flag 1
heading_prefix "  \\bigletter "

preamble "\\begin{sphinxtheindex}
\\let\\bigletter\\sphinxstyleindexlettergroup
\\let\\spxpagem \\sphinxstyleindexpagemain
\\let\\spxentry \\sphinxstyleindexentry
\\let\\spxextra \\sphinxstyleindexextra

"

postamble "\n\n\\end{sphinxtheindex}\n"

symhead_positive "{\\sphinxsymbolsname}"
numhead_positive "{\\sphinxnumbersname}"
