# Supplementary material for: Accurate reconstruction of bacterial pan- and core genomes with PEPPAN
Source: Genome Res. 2020 Nov;30(11):1667–79. doi: 10.1101/gr.260828.120 (PMC7605250; doi:10.1101/gr.260828.120)
Supplement: Supplemental Material [file supp_gr.260828.120_Supplemental_Code_S1.zip › PEPPAN-1.0.5/docs/build/latex/sphinxhighlight.sty]

\NeedsTeXFormat{LaTeX2e}[1995/12/01]
\ProvidesPackage{sphinxhighlight}[2016/05/29 stylesheet for highlighting with pygments]


\makeatletter
\def\PYG@reset{\let\PYG@it=\relax \let\PYG@bf=\relax%
    \let\PYG@ul=\relax \let\PYG@tc=\relax%
    \let\PYG@bc=\relax \let\PYG@ff=\relax}
\def\PYG@tok#1{\csname PYG@tok@#1\endcsname}
\def\PYG@toks#1+{\ifx\relax#1\empty\else%
    \PYG@tok{#1}\expandafter\PYG@toks\fi}
\def\PYG@do#1{\PYG@bc{\PYG@tc{\PYG@ul{%
    \PYG@it{\PYG@bf{\PYG@ff{#1}}}}}}}
\def\PYG#1#2{\PYG@reset\PYG@toks#1+\relax+\PYG@do{#2}}

\expandafter\def\csname PYG@tok@w\endcsname{\def\PYG@tc##1{\textcolor[rgb]{0.73,0.73,0.73}{##1}}}
\expandafter\def\csname PYG@tok@c\endcsname{\let\PYG@it=\textit\def\PYG@tc##1{\textcolor[rgb]{0.25,0.50,0.56}{##1}}}
\expandafter\def\csname PYG@tok@cp\endcsname{\def\PYG@tc##1{\textcolor[rgb]{0.00,0.44,0.13}{##1}}}
\expandafter\def\csname PYG@tok@cs\endcsname{\def\PYG@tc##1{\textcolor[rgb]{0.25,0.50,0.56}{##1}}\def\PYG@bc##1{\setlength{\fboxsep}{0pt}\colorbox[rgb]{1.00,0.94,0.94}{\strut ##1}}}
\expandafter\def\csname PYG@tok@k\endcsname{\let\PYG@bf=\textbf\def\PYG@tc##1{\textcolor[rgb]{0.00,0.44,0.13}{##1}}}
\expandafter\def\csname PYG@tok@kp\endcsname{\def\PYG@tc##1{\textcolor[rgb]{0.00,0.44,0.13}{##1}}}
\expandafter\def\csname PYG@tok@kt\endcsname{\def\PYG@tc##1{\textcolor[rgb]{0.56,0.13,0.00}{##1}}}
\expandafter\def\csname PYG@tok@o\endcsname{\def\PYG@tc##1{\textcolor[rgb]{0.40,0.40,0.40}{##1}}}
\expandafter\def\csname PYG@tok@ow\endcsname{\let\PYG@bf=\textbf\def\PYG@tc##1{\textcolor[rgb]{0.00,0.44,0.13}{##1}}}
\expandafter\def\csname PYG@tok@nb\endcsname{\def\PYG@tc##1{\textcolor[rgb]{0.00,0.44,0.13}{##1}}}
\expandafter\def\csname PYG@tok@nf\endcsname{\def\PYG@tc##1{\textcolor[rgb]{0.02,0.16,0.49}{##1}}}
\expandafter\def\csname PYG@tok@nc\endcsname{\let\PYG@bf=\textbf\def\PYG@tc##1{\textcolor[rgb]{0.05,0.52,0.71}{##1}}}
\expandafter\def\csname PYG@tok@nn\endcsname{\let\PYG@bf=\textbf\def\PYG@tc##1{\textcolor[rgb]{0.05,0.52,0.71}{##1}}}
\expandafter\def\csname PYG@tok@ne\endcsname{\def\PYG@tc##1{\textcolor[rgb]{0.00,0.44,0.13}{##1}}}
\expandafter\def\csname PYG@tok@nv\endcsname{\def\PYG@tc##1{\textcolor[rgb]{0.73,0.38,0.84}{##1}}}
\expandafter\def\csname PYG@tok@no\endcsname{\def\PYG@tc##1{\textcolor[rgb]{0.38,0.68,0.84}{##1}}}
\expandafter\def\csname PYG@tok@nl\endcsname{\let\PYG@bf=\textbf\def\PYG@tc##1{\textcolor[rgb]{0.00,0.13,0.44}{##1}}}
\expandafter\def\csname PYG@tok@ni\endcsname{\let\PYG@bf=\textbf\def\PYG@tc##1{\textcolor[rgb]{0.84,0.33,0.22}{##1}}}
\expandafter\def\csname PYG@tok@na\endcsname{\def\PYG@tc##1{\textcolor[rgb]{0.25,0.44,0.63}{##1}}}
\expandafter\def\csname PYG@tok@nt\endcsname{\let\PYG@bf=\textbf\def\PYG@tc##1{\textcolor[rgb]{0.02,0.16,0.45}{##1}}}
\expandafter\def\csname PYG@tok@nd\endcsname{\let\PYG@bf=\textbf\def\PYG@tc##1{\textcolor[rgb]{0.33,0.33,0.33}{##1}}}
\expandafter\def\csname PYG@tok@s\endcsname{\def\PYG@tc##1{\textcolor[rgb]{0.25,0.44,0.63}{##1}}}
\expandafter\def\csname PYG@tok@sd\endcsname{\let\PYG@it=\textit\def\PYG@tc##1{\textcolor[rgb]{0.25,0.44,0.63}{##1}}}
\expandafter\def\csname PYG@tok@si\endcsname{\let\PYG@it=\textit\def\PYG@tc##1{\textcolor[rgb]{0.44,0.63,0.82}{##1}}}
\expandafter\def\csname PYG@tok@se\endcsname{\let\PYG@bf=\textbf\def\PYG@tc##1{\textcolor[rgb]{0.25,0.44,0.63}{##1}}}
\expandafter\def\csname PYG@tok@sr\endcsname{\def\PYG@tc##1{\textcolor[rgb]{0.14,0.33,0.53}{##1}}}
\expandafter\def\csname PYG@tok@ss\endcsname{\def\PYG@tc##1{\textcolor[rgb]{0.32,0.47,0.09}{##1}}}
\expandafter\def\csname PYG@tok@sx\endcsname{\def\PYG@tc##1{\textcolor[rgb]{0.78,0.36,0.04}{##1}}}
\expandafter\def\csname PYG@tok@m\endcsname{\def\PYG@tc##1{\textcolor[rgb]{0.13,0.50,0.31}{##1}}}
\expandafter\def\csname PYG@tok@gh\endcsname{\let\PYG@bf=\textbf\def\PYG@tc##1{\textcolor[rgb]{0.00,0.00,0.50}{##1}}}
\expandafter\def\csname PYG@tok@gu\endcsname{\let\PYG@bf=\textbf\def\PYG@tc##1{\textcolor[rgb]{0.50,0.00,0.50}{##1}}}
\expandafter\def\csname PYG@tok@gd\endcsname{\def\PYG@tc##1{\textcolor[rgb]{0.63,0.00,0.00}{##1}}}
\expandafter\def\csname PYG@tok@gi\endcsname{\def\PYG@tc##1{\textcolor[rgb]{0.00,0.63,0.00}{##1}}}
\expandafter\def\csname PYG@tok@gr\endcsname{\def\PYG@tc##1{\textcolor[rgb]{1.00,0.00,0.00}{##1}}}
\expandafter\def\csname PYG@tok@ge\endcsname{\let\PYG@it=\textit}
\expandafter\def\csname PYG@tok@gs\endcsname{\let\PYG@bf=\textbf}
\expandafter\def\csname PYG@tok@gp\endcsname{\let\PYG@bf=\textbf\def\PYG@tc##1{\textcolor[rgb]{0.78,0.36,0.04}{##1}}}
\expandafter\def\csname PYG@tok@go\endcsname{\def\PYG@tc##1{\textcolor[rgb]{0.20,0.20,0.20}{##1}}}
\expandafter\def\csname PYG@tok@gt\endcsname{\def\PYG@tc##1{\textcolor[rgb]{0.00,0.27,0.87}{##1}}}
\expandafter\def\csname PYG@tok@err\endcsname{\def\PYG@bc##1{\setlength{\fboxsep}{0pt}\fcolorbox[rgb]{1.00,0.00,0.00}{1,1,1}{\strut ##1}}}
\expandafter\def\csname PYG@tok@kc\endcsname{\let\PYG@bf=\textbf\def\PYG@tc##1{\textcolor[rgb]{0.00,0.44,0.13}{##1}}}
\expandafter\def\csname PYG@tok@kd\endcsname{\let\PYG@bf=\textbf\def\PYG@tc##1{\textcolor[rgb]{0.00,0.44,0.13}{##1}}}
\expandafter\def\csname PYG@tok@kn\endcsname{\let\PYG@bf=\textbf\def\PYG@tc##1{\textcolor[rgb]{0.00,0.44,0.13}{##1}}}
\expandafter\def\csname PYG@tok@kr\endcsname{\let\PYG@bf=\textbf\def\PYG@tc##1{\textcolor[rgb]{0.00,0.44,0.13}{##1}}}
\expandafter\def\csname PYG@tok@bp\endcsname{\def\PYG@tc##1{\textcolor[rgb]{0.00,0.44,0.13}{##1}}}
\expandafter\def\csname PYG@tok@fm\endcsname{\def\PYG@tc##1{\textcolor[rgb]{0.02,0.16,0.49}{##1}}}
\expandafter\def\csname PYG@tok@vc\endcsname{\def\PYG@tc##1{\textcolor[rgb]{0.73,0.38,0.84}{##1}}}
\expandafter\def\csname PYG@tok@vg\endcsname{\def\PYG@tc##1{\textcolor[rgb]{0.73,0.38,0.84}{##1}}}
\expandafter\def\csname PYG@tok@vi\endcsname{\def\PYG@tc##1{\textcolor[rgb]{0.73,0.38,0.84}{##1}}}
\expandafter\def\csname PYG@tok@vm\endcsname{\def\PYG@tc##1{\textcolor[rgb]{0.73,0.38,0.84}{##1}}}
\expandafter\def\csname PYG@tok@sa\endcsname{\def\PYG@tc##1{\textcolor[rgb]{0.25,0.44,0.63}{##1}}}
\expandafter\def\csname PYG@tok@sb\endcsname{\def\PYG@tc##1{\textcolor[rgb]{0.25,0.44,0.63}{##1}}}
\expandafter\def\csname PYG@tok@sc\endcsname{\def\PYG@tc##1{\textcolor[rgb]{0.25,0.44,0.63}{##1}}}
\expandafter\def\csname PYG@tok@dl\endcsname{\def\PYG@tc##1{\textcolor[rgb]{0.25,0.44,0.63}{##1}}}
\expandafter\def\csname PYG@tok@s2\endcsname{\def\PYG@tc##1{\textcolor[rgb]{0.25,0.44,0.63}{##1}}}
\expandafter\def\csname PYG@tok@sh\endcsname{\def\PYG@tc##1{\textcolor[rgb]{0.25,0.44,0.63}{##1}}}
\expandafter\def\csname PYG@tok@s1\endcsname{\def\PYG@tc##1{\textcolor[rgb]{0.25,0.44,0.63}{##1}}}
\expandafter\def\csname PYG@tok@mb\endcsname{\def\PYG@tc##1{\textcolor[rgb]{0.13,0.50,0.31}{##1}}}
\expandafter\def\csname PYG@tok@mf\endcsname{\def\PYG@tc##1{\textcolor[rgb]{0.13,0.50,0.31}{##1}}}
\expandafter\def\csname PYG@tok@mh\endcsname{\def\PYG@tc##1{\textcolor[rgb]{0.13,0.50,0.31}{##1}}}
\expandafter\def\csname PYG@tok@mi\endcsname{\def\PYG@tc##1{\textcolor[rgb]{0.13,0.50,0.31}{##1}}}
\expandafter\def\csname PYG@tok@il\endcsname{\def\PYG@tc##1{\textcolor[rgb]{0.13,0.50,0.31}{##1}}}
\expandafter\def\csname PYG@tok@mo\endcsname{\def\PYG@tc##1{\textcolor[rgb]{0.13,0.50,0.31}{##1}}}
\expandafter\def\csname PYG@tok@ch\endcsname{\let\PYG@it=\textit\def\PYG@tc##1{\textcolor[rgb]{0.25,0.50,0.56}{##1}}}
\expandafter\def\csname PYG@tok@cm\endcsname{\let\PYG@it=\textit\def\PYG@tc##1{\textcolor[rgb]{0.25,0.50,0.56}{##1}}}
\expandafter\def\csname PYG@tok@cpf\endcsname{\let\PYG@it=\textit\def\PYG@tc##1{\textcolor[rgb]{0.25,0.50,0.56}{##1}}}
\expandafter\def\csname PYG@tok@c1\endcsname{\let\PYG@it=\textit\def\PYG@tc##1{\textcolor[rgb]{0.25,0.50,0.56}{##1}}}

\def\PYGZbs{\char`\\}
\def\PYGZus{\char`\_}
\def\PYGZob{\char`\{}
\def\PYGZcb{\char`\}}
\def\PYGZca{\char`\^}
\def\PYGZam{\char`\&}
\def\PYGZlt{\char`\<}
\def\PYGZgt{\char`\>}
\def\PYGZsh{\char`\#}
\def\PYGZpc{\char`\%}
\def\PYGZdl{\char`\$}
\def\PYGZhy{\char`\-}
\def\PYGZsq{\char`\'}
\def\PYGZdq{\char`\"}
\def\PYGZti{\char`\~}
% for compatibility with earlier versions
\def\PYGZat{@}
\def\PYGZlb{[}
\def\PYGZrb{]}
\makeatother

\renewcommand\PYGZsq{\textquotesingle}
