# Supplementary material for: Accurate reconstruction of bacterial pan- and core genomes with PEPPAN
Source: Genome Res. 2020 Nov;30(11):1667–79. doi: 10.1101/gr.260828.120 (PMC7605250; doi:10.1101/gr.260828.120)
Supplement: Supplemental Material [file supp_gr.260828.120_Supplemental_Code_S1.zip › PEPPAN-1.0.5/docs/build/latex/sphinxmessages.sty]

%
% sphinxmessages.sty
%
% message resources for Sphinx
%
\ProvidesPackage{sphinxmessages}[2019/01/04 v2.0 Localized LaTeX macros (Sphinx team)]

\renewcommand{\literalblockcontinuedname}{continued from previous page}
\renewcommand{\literalblockcontinuesname}{continues on next page}
\renewcommand{\sphinxnonalphabeticalgroupname}{Non\sphinxhyphen{}alphabetical}
\renewcommand{\sphinxsymbolsname}{Symbols}
\renewcommand{\sphinxnumbersname}{Numbers}
\def\pageautorefname{page}

\addto\captionsenglish{\renewcommand{\figurename}{Fig.\@{} }}
\def\fnum@figure{\figurename\thefigure{}}

\addto\captionsenglish{\renewcommand{\tablename}{Table }}
\def\fnum@table{\tablename\thetable{}}

\addto\captionsenglish{\renewcommand{\literalblockname}{Listing}}
