# Supplementary material for: Accurate reconstruction of bacterial pan- and core genomes with PEPPAN
Source: Genome Res. 2020 Nov;30(11):1667–79. doi: 10.1101/gr.260828.120 (PMC7605250; doi:10.1101/gr.260828.120)
Supplement: Supplemental Material [file supp_gr.260828.120_Supplemental_Code_S2.zip]

Archive with 8 entries (6 files):
- SimPan-0.1/
- SimPan-0.1/LICENSE
- SimPan-0.1/README.md
- SimPan-0.1/requirement.txt
- SimPan-0.1/SimPan.py
- SimPan-0.1/dependencies/
- SimPan-0.1/dependencies/indelible
- SimPan-0.1/dependencies/SimBac
